# Supplementary material for: CHARMS and PROBAST at your fingertips: a template for data extraction and risk of bias assessment in systematic reviews of predictive models
Source: BMC Med Res Methodol. 2023 Feb 17;23:44. doi: 10.1186/s12874-023-01849-0 (PMC9936746; doi:10.1186/s12874-023-01849-0)
Supplement: Supplementary file 1 — Additional file 1. CHARMS & PROBAST template. [file 12874_2023_1849_MOESM1_ESM.xlsx]

## Sheet: HOME
CHARMS & PROBAST template
	Information:
	This Excel document is a template for data extraction and critical appraisal of a systematic review of clinical prediction model development and/or validation studies.
								Templates designed by: Fernandez-Felix BM 1,2 Affiliations: 1 Clinical Biostatistics Unit, Hospital Universitario Ramón y Cajal, IRYCIS, Madrid, Spain. 2 CIBER de Epidemiología y Salud Pública (CIBERESP), Madrid, Spain. Contact: borjamanuel.fernandez@salud.madrid.org
	Contents:
	- HOME: A description of the material in the file and instructions on how to use it. - SUMMARY: Table summarizing the status of the data extraction process and the assessment of bias and applicability. - CHARMS: Data extraction form - PROBAST: Risk of Bias and Applicability Assessment form - TABLES: A proposal tables containing information on study characteristics, models characteristics, and an …
	Instructions for use:
	To begin data extraction (CHARMS) and risk of bias and applicability evaluation (PROBAST) of each model included in the systematic review, check in "new model" on the SUMMARY sheet. Complete the basic study information. The template can be used to evaluate up to 30 models. Go to:
	CHARMS (Adapted from Moons K. 2014) Complete the data extraction for each predictive model included in the systematic review. You should fill in the cells shaded in yellow. Fill in the cell with "No Information" (NI) when the information in the study report is not available. In the case of blank cells, the status of the data extraction form will be incomplete ⚠️. When all domains in the form are …
	PROBAST (Adapted from Wolff RF. 2019) Complete the risk of bias assessment and applicability for each model included in the systematic review. You should answer signalling questions shaded in yellow for each key domain (Participant, Predictor, Outcome and Analysis) as "Yes", "Probably yes", "Probably no", "No" or "No information". For each domain, once all signalling questions are answered, RoB a…
	SUMMARY TABLES The summary tables will be automatically generated based on the information in the CHARMS and PROBAST forms. - Study Characteristics. - Model Characteristics. - Risk of Bias summary (PROBAST). Go to:

## Sheet: SUMMARY
	Summary information:							0	Incomplete
								1	Complete
				Models included for data extraction and RoB assessment:	0
	New model	No model	Author	Publication year	Publication identifier (Title/PMID/DOI)	Publication journal	Model name	Identifier	CHARMS	PROBAST
	FALSE								FALSE	FALSE
	FALSE								FALSE	FALSE
	FALSE								FALSE	FALSE
	FALSE								FALSE	FALSE
	FALSE								FALSE	FALSE
	FALSE								FALSE	FALSE
	FALSE								FALSE	FALSE
	FALSE								FALSE	FALSE
	FALSE								FALSE	FALSE
	FALSE								FALSE	FALSE
	FALSE								FALSE	FALSE
	FALSE								FALSE	FALSE
	FALSE								FALSE	FALSE
	FALSE								FALSE	FALSE
	FALSE								FALSE	FALSE
	FALSE								FALSE	FALSE
	FALSE								FALSE	FALSE
	FALSE								FALSE	FALSE
	FALSE								FALSE	FALSE
	FALSE								FALSE	FALSE
	FALSE								FALSE	FALSE
	FALSE								FALSE	FALSE
	FALSE								FALSE	FALSE
	FALSE								FALSE	FALSE
	FALSE								FALSE	FALSE
	FALSE								FALSE	FALSE
	FALSE								FALSE	FALSE
	FALSE								FALSE	FALSE
	FALSE								FALSE	FALSE
	FALSE								FALSE	FALSE

## Sheet: CHARMS
CHARMS checklist
CHARMS checklist. Relevant items to extract from individual studies for purposes of description and assessment of risk of bias and applicability. (Adapted from Moons KG. 2014)
Gen	App	RoB	Domain/ Key items						Model 3	Model 4
0. Study information
X			0.1 Author
X			0.2 Publication year
X			0.3 Publication identifier (Title/PMID/DOI)
X			0.4 Publication journal
X			0.5 Model name
1. Source of data
	X	X	1.1 Source of data
2. Participants
x	X		2.1 Recruitment method
X	X		2.2 Recruitment dates
X	X		2.3 Study setting
X	X		2.4 Study sites (Regions)
X	X		2.5 Study sites (Number of centers)
X	X		2.6 Criteria inclusion
X	X		2.7 Criteria exclusion
X	X		2.8 Participant description	Characteristics	Values		Measures	Values		Measures	Values		Measures	Values		Measures	Values		Measures	Values		Measures	Values		Measures	Values		Measures	Values		Measures	Values		Measures	Values		Measures	Values		Measures	Values		Measures	Values		Measures	Values		Measures
X	X		2.8.1 Characteristic 1
X	X		2.8.2 Characteristic 2
X	X		2.8.3 Characteristic 3
X	X		2.8.4 Characteristic 4
X	X		2.8.5 Characteristic 5
3. Outcome to be predicted
	X	X	3.1 Outcome
	X	X	3.2 Outcome definition
		X	3.3 Same outcome definition for all participants
X	X		3.4 Type of outcome
		X	3.5 Was the outcome assessed without knowledge of the predictors?
		X	3.6 Were candidate predictors part of outcome?
	X		3.7 Time of outcome ocurrence
4. Candidate predictors
X			4.1 Number of candidate predictors (or parameters) assessed
X			4.2 Type of predictors
	X		4.3 Timing of predictors measurement
		X	4.4 Predictors definition and measurement similar for all participants
		X	4.5 Were predictors assessed blinded for outcome?
		X	4.6 Handling of continuous predictors
5. Sample size
X			5.1 Number of participants
X			5.2 Number of outcomes/events
					0			0			0			0			0			0			0			0			0			0			0			0			0			0			0
		X	5.3 Number events per variable (EPV) or per parameter (EPP)
6. Missing data
X		X	6.1 Number of participants with any missing value
		X	6.2 Handling of missing data
7. Model development
X			7.1 Modelling method
		X	7.2 Method for selection of candidate predictors
		X	7.3 Method for selection of predictors during multivariable modelling
	X	X	7.4 Shrinkage of predictor weights or regression coefficients
8. Model performance
	X		8.1 Calibration measures
	X		8.1.1 Calibration plot
	X		8.1.2 Calibration slope			value (95% CI):			value (95% CI):			value (95% CI):			value (95% CI):			value (95% CI):			value (95% CI):			value (95% CI):			value (95% CI):			value (95% CI):			value (95% CI):			value (95% CI):			value (95% CI):			value (95% CI):			value (95% CI):			value (95% CI):
	X		8.1.3 Calibration-in-the-large (CITL)			value (95% CI):			value (95% CI):			value (95% CI):			value (95% CI):			value (95% CI):			value (95% CI):			value (95% CI):			value (95% CI):			value (95% CI):			value (95% CI):			value (95% CI):			value (95% CI):			value (95% CI):			value (95% CI):			value (95% CI):
	X		8.1.4 Hosmer-Lemeshow test
	X		8.1.5 Other			Specify:			Specify:			Specify:			Specify:			Specify:			Specify:			Specify:			Specify:			Specify:			Specify:			Specify:			Specify:			Specify:			Specify:			Specify:
	X		8.2 Discrimination measures
	X		8.2.1 C-Statistic			value (95% CI):			value (95% CI):			value (95% CI):			value (95% CI):			value (95% CI):			value (95% CI):			value (95% CI):			value (95% CI):			value (95% CI):			value (95% CI):			value (95% CI):			value (95% CI):			value (95% CI):			value (95% CI):			value (95% CI):
	X		8.2.2 D-Statistic			value (95% CI):			value (95% CI):			value (95% CI):			value (95% CI):			value (95% CI):			value (95% CI):			value (95% CI):			value (95% CI):			value (95% CI):			value (95% CI):			value (95% CI):			value (95% CI):			value (95% CI):			value (95% CI):			value (95% CI):
	X		8.2.3 AUC graph
	X		8.2.4 Log-rank test (if survival analysis)
	X		8.2.5 Risk group curves (if survival analysis)
	X		8.2.6 Other			Specify:			Specify:			Specify:			Specify:			Specify:			Specify:			Specify:			Specify:			Specify:			Specify:			Specify:			Specify:			Specify:			Specify:			Specify:
	X		8.3 Overall measures
	X		8.3.1 R-squared (e.g. Cox-Snell R2, Nagelkerke's R2,..)			value (95% CI):			value (95% CI):			value (95% CI):			value (95% CI):			value (95% CI):			value (95% CI):			value (95% CI):			value (95% CI):			value (95% CI):			value (95% CI):			value (95% CI):			value (95% CI):			value (95% CI):			value (95% CI):			value (95% CI):
	X		8.3.2 Brier score			value (95% CI):			value (95% CI):			value (95% CI):			value (95% CI):			value (95% CI):			value (95% CI):			value (95% CI):			value (95% CI):			value (95% CI):			value (95% CI):			value (95% CI):			value (95% CI):			value (95% CI):			value (95% CI):			value (95% CI):
	X		8.3.3 Other			Specify:			Specify:			Specify:			Specify:			Specify:			Specify:			Specify:			Specify:			Specify:			Specify:			Specify:			Specify:			Specify:			Specify:			Specify:
	X		8.4 Clinical utility
	X		8.4.1 Decision Curve Analysis (DCA)
	X		8.4.2 Other			Specify:			Specify:			Specify:			Specify:			Specify:			Specify:			Specify:			Specify:			Specify:			Specify:			Specify:			Specify:			Specify:			Specify:			Specify:
9. Model evaluation
		X	9.1 Method used for testing model performance
		X	9.1.1 Internal validation
		X	9.1.2 External validation
	X	X	9.2 In case of poor validation, whether model was adjusted or updated
10. Results
X			10.1 Number of predictors (or parameters) included in final model
x	X		10.2 Final model included predictor weights or regression coefficients
X	X		10.3 Final model included intercept (or baseline survival)
X	x		10.4 Alternative presentation of the final prediction models
11. Interpretation
X	X		11.1 Interpretation of presented model
12. Observations
			12.1 Data extraction process		All information has been successfully registered			All information has been successfully registered			All information has been successfully registered			All information has been successfully registered			All information has been successfully registered			All information has been successfully registered			All information has been successfully registered			All information has been successfully registered			All information has been successfully registered			All information has been successfully registered			All information has been successfully registered			All information has been successfully registered			All information has been successfully registered			All information has been successfully registered			All information has been successfully registered
			12.2 Additional information
Abbreviation: Gen: General description; App: Applicability; RoB: Risk of Bias
					NA			NA			NA			NA			NA			NA			NA			NA			NA			NA			NA			NA			NA			NA			NA
[truncated: 30 more columns]

## Sheet: PROBAST
PROBAST checklist
PROBAST. Prediction model study Risk Of Bias Assessment Tool
Domain/ Key questions
0. Study information
0.1 Author
0.2 Publication year
0.3 Publication identifier (Title/PMID/DOI)
0.4 Publication journal
0.5 Model name
1. Participants
1.1 Were appropriate data sources used?
1.2 Were all inclusions and exclusions of participants appropriate?
Risk of bias introduced by selection of participants
Applicability
Relevant information extracted from CHARMS:
Source of data
Recruitment methods
Recruitment dates
Study setting
Inclusion criteria
Exclusion criteria
Rationale of bias and applicability rating:
2. Predictors
2.1 Were predictors defined and assessed in a similar way for all participants?
2.2 Were predictor assessments made without knowledge of outcome data?
2.3 Are all predictors available at the time the model is intended to be used?
Risk of bias introduced by predictors or their assessment
Applicability
Relevant information extracted from CHARMS:
Predictors definition and measurement similar for all participants
Were predictors assessed blinded for outcome?
Timing of predictors measurement
Rationale of bias and applicability rating:
3. Outcome
3.1 Was the outcome determined appropriately?
3.2 Was a pre-specified or standard outcome definition used?
3.3 Were predictors excluded from the outcome definition?
3.4 Was the outcome defined and determined in a similar way for all participants?
3.5 Was the outcome determined without knowledge of predictor information?
3.6 Was the time interval between predictor assessment and outcome determination appropriate?
Risk of bias introduced by the outcome or its determination
Applicability
Relevant information extracted from CHARMS:
Outcome definition
Same outcome definition for all participants
Was the outcome assessed without knowledge of the predictors
Were candidate predictors part of outcome?
Time of outcome ocurrence
Rationale of bias and applicability rating:
4. Analysis
4.1 Were there a reasonable number of participants with the outcome?
4.2 Were continuous and categorical predictors handled appropriately?
4.3 Were all enrolled participants included in the analysis?
4.4 Were participants with missing data handled appropriately?
4.5 Was selection of predictors based on univariable analysis avoided?
4.6 Were complexities in the data accounted for appropriately?
4.7 Were relevant model performance measures evaluated appropriately?
4.8 Were model overfitting and optimism in model performance accounted for?
4.9 Do predictors and their assigned weights in the final model correspond to the results from multivariable analysis?
Risk of bias introduced by the analysis
Relevant information extracted from CHARMS:
Outcome frecuency
Event per variable (EPV) or per parameter (EPP)
Handling of continuous predictors
Number of participants with any missing value
Handling of missing data
Method for selection of candidate predictors
Validation method
	External:	External:	External:	External:	External:	External:	External:	External:	External:	External:	External:	External:	External:	External:	External:	External:	External:	External:	External:	External:	External:	External:	External:	External:	External:	External:	External:	External:	External:	External:
Performance measures
Shrinkage of predictor weights or regression coefficients
Rationale of bias and applicability rating:
	NA

## Sheet: Study Characteristics
	Table 1. Characteristics of the studies included in the systematic review.
	Author, Year	Study design	Enrolment period	Study setting	Study region	Participant characteristics:
		0	0	0	0	0	0	0	0	0
		0	0	0	0	0	0	0	0	0
		0	0	0	0	0	0	0	0	0
		0	0	0	0	0	0	0	0	0
		0	0	0	0	0	0	0	0	0
		0	0	0	0	0	0	0	0	0
		0	0	0	0	0	0	0	0	0
		0	0	0	0	0	0	0	0	0
		0	0	0	0	0	0	0	0	0
		0	0	0	0	0	0	0	0	0
		0	0	0	0	0	0	0	0	0
		0	0	0	0	0	0	0	0	0
		0	0	0	0	0	0	0	0	0
		0	0	0	0	0	0	0	0	0
		0	0	0	0	0	0	0	0	0
		0	0	0	0	0	0	0	0	0
		0	0	0	0	0	0	0	0	0
		0	0	0	0	0	0	0	0	0
		0	0	0	0	0	0	0	0	0
		0	0	0	0	0	0	0	0	0
		0	0	0	0	0	0	0	0	0
		0	0	0	0	0	0	0	0	0
		0	0	0	0	0	0	0	0	0
		0	0	0	0	0	0	0	0	0
		0	0	0	0	0	0	0	0	0
		0	0	0	0	0	0	0	0	0
		0	0	0	0	0	0	0	0	0
		0	0	0	0	0	0	0	0	0
		0	0	0	0	0	0	0	0	0
		0	0	0	0	0	0	0	0	0

## Sheet: Model characteristics
	Table 2. Characteristics of the models included in the systematic review and critical appraisal for risk of bias and applicability.
	Author, Year	Modelling method	Sample size	Events	No predictors		EPV or EPP	Selection of candidate predictors	Selection of final predictors	Number (%) and handling of missng data	Type of validation	Performance measures		Critical appraisal (PROBAST)
				n (%)	Cand.	Final								P	Pr	O	A
													RoB
													App
													RoB
													App
													RoB
													App
													RoB
													App
													RoB
													App
													RoB
													App
													RoB
													App
													RoB
													App
													RoB
													App
													RoB
													App
													RoB
													App
													RoB
													App
													RoB
													App
													RoB
													App
													RoB
													App
													RoB
													App
													RoB
													App
													RoB
													App
													RoB
													App
													RoB
													App
													RoB
													App
													RoB
													App
													RoB
													App
													RoB
													App
													RoB
													App
													RoB
													App
													RoB
													App
													RoB
													App
													RoB
													App
													RoB
													App

## Sheet: PROBAST summary
	Table 3. Risk of bias and applicability assessment
	Author, Year	Risk of Bias				Applicability			Overall
		1. Participants	2. Predictors	3. Outcome	4. Analysis	1. Participants	2. Predictors	3. Outcome	Risk of Bias	Applicability

## Sheet: CHARMS.Drop-down response lists
Drop-down lists
CHARMS sheet
1.1 Source of data	2.8 Participant description (Measures)	3.4 Type of outcome	6.2 Handling of missing data	7.1 Modelling method	7.2 Method for selection of candidate predictors	7.3 Method for selection of predictors during multivariable modelling	9.1.1 Internal validation	9.1.2 External validation	10.2 Final model included predictor weights or regression coefficients	10.4 Alternative presentation of the final prediction models
Prospective cohort	Mean	Single	Complete-case analysis	Logistic regression	All available predictors	Pre-specified model (not selection)	None (Apparent performance)	None	None	None
Retrospective cohort	Mean (sd)	Combined	Single imputation	Multilevel logistic regression	Based on prior knowledge	Backward elimination	Random split data	Temporal	Predictor weights	Sum score
Case-control	Median	Unclear	Multiple imputation	Cox regression	Based on univariable associations	Forward selection	Non-random split data	Geographical	Regression coefficients	Nomogram
Nested case-control	Median (IQR)	No information	Other	Machine learning techniques	Other	Stepwise selection	Cross-validation	Different setting	Unclear	Score chart
Existing registry	Median (min-max)	(Add field)	Unclear	Neural network	Unclear	LASSO selection	Bootstrap	Different investigator	No information	Score system
Randomized trial	n (%)	(Add field)	No information	Other	No information	Ridge regression	Other	Completely independent	(Add field)	On-line calculator
Combined data (e.g. IPD of combination of cohorts)	Other	(Add field)	(Add field)	Unclear	(Add field)	Bootstrap selection	Unclear	Other	(Add field)	App calculator
Aggregated data	Unclear	(Add field)	(Add field)	No information	(Add field)	Other	No information	Unclear	(Add field)	Other
Other	No information	(Add field)	(Add field)	(Add field)	(Add field)	Unclear	(Add field)	No information	(Add field)	Unclear
Unclear	(Add field)		(Add field)	(Add field)	(Add field)	No information	(Add field)	(Add field)	(Add field)	No information
No information	(Add field)		(Add field)	(Add field)	(Add field)	(Add field)	(Add field)	(Add field)		(Add field)
(Add field)	(Add field)			(Add field)		(Add field)	(Add field)	(Add field)		(Add field)
(Add field)	(Add field)			(Add field)		(Add field)	(Add field)	(Add field)		(Add field)
(Add field)	(Add field)					(Add field)		(Add field)		(Add field)
(Add field)						(Add field)				(Add field)
(Add field)
