# Supplementary material for: CHARMS and PROBAST at your fingertips: a template for data extraction and risk of bias assessment in systematic reviews of predictive models
Source: BMC Med Res Methodol. 2023 Feb 17;23:44. doi: 10.1186/s12874-023-01849-0 (PMC9936746; doi:10.1186/s12874-023-01849-0)
Supplement: Supplementary file 2 — Additional file 2. Example CHARMS and PROBAST template. [file 12874_2023_1849_MOESM2_ESM.xlsx]

## Sheet: HOME
CHARMS & PROBAST template
	Information:
	This Excel document is a template for data extraction and critical appraisal of a systematic review of clinical prediction model development and/or validation studies.
								Templates designed by: Fernandez-Felix BM 1,2 Affiliations: 1 Clinical Biostatistics Unit, Hospital Universitario Ramón y Cajal, IRYCIS, Madrid, Spain. 2 CIBER de Epidemiología y Salud Pública (CIBERESP), Madrid, Spain. Contact: borjamanuel.fernandez@salud.madrid.org
	Contents:
	- HOME: A description of the material in the file and instructions on how to use it. - SUMMARY: Table summarizing the status of the data extraction process and the assessment of bias and applicability. - CHARMS: Data extraction form - PROBAST: Risk of Bias and Applicability Assessment form - TABLES: A proposal tables containing information on study characteristics, models characteristics, and an …
	Instructions for use:
	To begin data extraction (CHARMS) and risk of bias and applicability evaluation (PROBAST) of each model included in the systematic review, check in "new model" on the SUMMARY sheet. Complete the basic study information. The template can be used to evaluate up to 30 models. Go to:
	CHARMS (Adapted from Moons K. 2014) Complete the data extraction for each predictive model included in the systematic review. You should fill in the cells shaded in yellow. Fill in the cell with "No Information" (NI) when the information in the study report is not available. In the case of blank cells, the status of the data extraction form will be incomplete ⚠️. When all domains in the form are …
	PROBAST (Adapted from Wolff RF. 2019) Complete the risk of bias assessment and applicability for each model included in the systematic review. You should answer signalling questions shaded in yellow for each key domain (Participant, Predictor, Outcome and Analysis) as "Yes", "Probably yes", "Probably no", "No" or "No information". For each domain, once all signalling questions are answered, RoB a…
	SUMMARY TABLES The summary tables will be automatically generated based on the information in the CHARMS and PROBAST forms. - Study Characteristics. - Model Characteristics. - Risk of Bias summary (PROBAST). Go to:

## Sheet: SUMMARY
	Summary information:							0	Incomplete
								1	Complete
				Models included for data extraction and RoB assessment:	11
	New model	No model	Author	Publication year	Publication identifier (Title/PMID/DOI)	Publication journal	Model name	Identifier	CHARMS	PROBAST
	TRUE	1	Gaca	2011	Outcomes for endocarditis surgery in North America: a simplified risk scoring system	J Thorac Cardiovasc Surg	STSS score	Gaca, 2011	1	1
	TRUE	2	De Feo	2012	The Need for a Specific Risk Prediction System in Native Valve Infective Endocarditis Surgery	The Scientific World Journal	De Feo score	De Feo, 2012	1	1
	TRUE	3	Martínez-Sellés	2014	Valve surgery in active infective endocarditis: A simple score to predict in-hospital prognosis	International Journal of Cardiology	PALSUSE	Martínez-Sellés, 2014	1	1
	TRUE	4	Madeira	2016	Assessment of perioperative mortality risk in patients with infective endocarditis undergoing cardiac surgery: performance of the EuroSCORE I and II logistic models	Interactive CardioVascular and Thoracic Surgery	modified EuroSCORE-II	Madeira, 2016	1	1
	TRUE	5	Gatti (a)	2017	Simple Scoring System to Predict In-Hospital Mortality After Surgery for Infective Endocarditis	Journal of American Heart Association	AEPEI score	Gatti (a), 2017	1	1
	TRUE	6	Gatti (b)	2017	Simple Scoring System to Predict In-Hospital Mortality After Surgery for Infective Endocarditis	Journal of American Heart Association	Alternate AEPEI score	Gatti (b), 2017	1	1
	TRUE	7	Di Mauro	2017	A predictive model for early mortality after surgical treatment of heart valve or prosthesis infective endocarditis. The EndoSCORE	Int J Cardiol	EndoSCORE	Di Mauro, 2017	1	1
	TRUE	8	Gatti (c)	2017	A risk factor analysis for in‑hospital mortality after surgery for infective endocarditis and a proposal of a new predictive scoring system	Infection	ANCLA score	Gatti (c), 2017	1	1
	TRUE	9	Olmos	2017	Risk score for cardiac surgery in active left-sided infective endocarditis	Heart	RISK-E score	Olmos, 2017	1	1
	TRUE	10	Fernández-Hidalgo (a)	2018	A pragmatic approach for mortality prediction after surgery in infective endocarditis: optimizing and refining EuroSCORE	Clinical Microbiology and Infection	Specific EuroSCORE-I	Fernández-Hidalgo (a), 2018	1	1
	TRUE	11	Fernández-Hidalgo (b)	2018	A pragmatic approach for mortality prediction after surgery in infective endocarditis: optimizing and refining EuroSCORE	Clinical Microbiology and Infection	Specific EuroSCORE-II	Fernández-Hidalgo (b), 2018	1	1
	FALSE								FALSE	FALSE
	FALSE								FALSE	FALSE
	FALSE								FALSE	FALSE
	FALSE								FALSE	FALSE
	FALSE								FALSE	FALSE
	FALSE								FALSE	FALSE
	FALSE								FALSE	FALSE
	FALSE								FALSE	FALSE
	FALSE								FALSE	FALSE
	FALSE								FALSE	FALSE
	FALSE								FALSE	FALSE
	FALSE								FALSE	FALSE
	FALSE								FALSE	FALSE
	FALSE								FALSE	FALSE
	FALSE								FALSE	FALSE
	FALSE								FALSE	FALSE
	FALSE								FALSE	FALSE
	FALSE								FALSE	FALSE
	FALSE								FALSE	FALSE

## Sheet: CHARMS
CHARMS checklist
CHARMS checklist. Relevant items to extract from individual studies for purposes of description and assessment of risk of bias and applicability. (Adapted from Moons KG. 2014)
Gen	App	RoB	Domain/ Key items		Gaca, 2011			De Feo, 2012	Model 3	Model 4	Martínez-Sellés, 2014			Madeira, 2016			Gatti (a), 2017			Gatti (b), 2017			Di Mauro, 2017			Gatti (c), 2017			Olmos, 2017			Fernández-Hidalgo (a), 2018			Fernández-Hidalgo (b), 2018
0. Study information
X			0.1 Author		Gaca			De Feo			Martínez-Sellés			Madeira			Gatti (a)			Gatti (b)			Di Mauro			Gatti (c)			Olmos			Fernández-Hidalgo (a)			Fernández-Hidalgo (b)
X			0.2 Publication year		2011			2012			2014			2016			2017			2017			2017			2017			2017			2018			2018
X			0.3 Publication identifier (Title/PMID/DOI)		Outcomes for endocarditis surgery in North America: a simplified risk scoring system			The Need for a Specific Risk Prediction System in Native Valve Infective Endocarditis Surgery			Valve surgery in active infective endocarditis: A simple score to predict in-hospital prognosis			Assessment of perioperative mortality risk in patients with infective endocarditis undergoing cardiac surgery: performance of the EuroSCORE I and II logistic models			Simple Scoring System to Predict In-Hospital Mortality After Surgery for Infective Endocarditis			Simple Scoring System to Predict In-Hospital Mortality After Surgery for Infective Endocarditis			A predictive model for early mortality after surgical treatment of heart valve or prosthesis infective endocarditis. The EndoSCORE			A risk factor analysis for in‑hospital mortality after surgery for infective endocarditis and a proposal of a new predictive scoring system			Risk score for cardiac surgery in active left-sided infective endocarditis			A pragmatic approach for mortality prediction after surgery in infective endocarditis: optimizing and refining EuroSCORE			A pragmatic approach for mortality prediction after surgery in infective endocarditis: optimizing and refining EuroSCORE
X			0.4 Publication journal		J Thorac Cardiovasc Surg			The Scientific World Journal			International Journal of Cardiology			Interactive CardioVascular and Thoracic Surgery			Journal of American Heart Association			Journal of American Heart Association			Int J Cardiol			Infection			Heart			Clinical Microbiology and Infection			Clinical Microbiology and Infection
X			0.5 Model name		STSS score			De Feo score			PALSUSE			modified EuroSCORE-II			AEPEI score			Alternate AEPEI score			EndoSCORE			ANCLA score			RISK-E score			Specific EuroSCORE-I			Specific EuroSCORE-II
1. Source of data					1			1			1			1			1			1			1			1			1			1			1
	X	X	1.1 Source of data		Existing registry			Retrospective cohort			Existing registry			Retrospective cohort			Other (specify)			Other (specify)			Retrospective cohort			Retrospective cohort			Retrospective cohort			Retrospective cohort			Retrospective cohort
2. Participants					1			1			1			1			1			1			1			1			1			1			1
x	X		2.1 Recruitment method		Selective inclusion			Prospective recruitment			Consecutive patients			No information			Consecutive patients			Consecutive patients			No information			Consecutive patients			Consecutive patients prospectively recruited on an ongoing database			Consecutive patients			Consecutive patients
X	X		2.2 Recruitment dates		2002 - 2008			1980 - 2009			2008 - 2010			2007 - 2014			2000 - 2015 (Italy) 2008 (France)			2000 - 2015 (Italy) 2008 (France)			2000 - 2015			1999 - 2015			1996 - 2014			2000 - 2011			2000 - 2011
X	X		2.3 Study setting		Cardiac surgery centers			Cardiac surgery center			Cardiac surgery centers			Cardiac surgery center			Cardiac surgery centers			Cardiac surgery centers			Cardiac surgery centers			Cardiac surgery center			Cardiac surgery centers			Cardiac surgery centers			Cardiac surgery centers
X	X		2.4 Study sites (Regions)		North America			Italy			Spain			Portugal			Italy and France			Italy and France			Italy			Italy			Spain			Spain			Spain
X	X		2.5 Study sites (Number of centers)		Unclear			1			26			1			8			8			26			1			3			9			9
X	X		2.6 Criteria inclusion		All patients with the diagnosis of IE who underwent surgery on the aortic, mitral, and/or tricuspid valves.			Infective Endocarditis of native valves			Patients with definite or possible IE who underwent surgery.			Patients underwent cardiac surgery under extracorporeal circulation for active IE (according to modified Duke criteria).			Patients who underwent surgery for IE defined by the modified Duke criteria			Patients who underwent surgery for IE defined by the modified Duke criteria			Patients with native valve endocarditis (NVE) or prosthesis valve endocarditis (PVE) operated.			Patients who underwent surgery for IE defined by the modified Duke criteria.			Patients with definite, left-sided IE in the active phase of the disease who underwent surgery.			Patients who requiring cardiac surgery during the active phase of infection (while on antimicrobial therapy).			Patients who requiring cardiac surgery during the active phase of infection (while on antimicrobial therapy).
X	X		2.7 Criteria exclusion		Sites were excluded if data were missing on age, gender, status of surgery, cardiogenic shock , and endocarditis type. And if more than 20% of patients had no complication information reported.			Infective Endocarditis of prosthetic valves			No information			No information			No information			No information			No information			No information			Patients with right-sided IE, left-sided IE without surgical indications and those with a surgical indication that were not surgical candidates.			IE cases exclusively involving pacemaker leads were not considered. Only the first episode of IE recorded for an individual patient was used.			IE cases exclusively involving pacemaker leads were not considered. Only the first episode of IE recorded for an individual patient was used.
X	X		2.8 Participant description	Characteristics	Values		Measures	Values		Measures	Values		Measures	Values		Measures	Values		Measures	Values		Measures	Values		Measures	Values		Measures	Values		Measures	Values		Measures	Values		Measures	Values		Measures	Values		Measures	Values		Measures	Values		Measures
X	X		2.8.1 Age of participants	Age of participants	55 (46;66)		Median (IQR)	49 (16)		Mean (sd)	61.4 (15.5)		Mean (sd)	60 (47;70)		Median (IQR)	59.1 (15.4)		Mean (sd)	59.1 (15.4)		Mean (sd)	59.6 (15.1)		Mean (sd)	60.6 (8.5)		Mean (sd)	62 (14)		Mean (sd)	58 (15.1)		Mean (sd)	58 (15.1)		Mean (sd)
X	X		2.8.2 Native valve endocarditis	Native valve endocarditis	No information		No information	440 (100)		n (%)	267 (61.1)		n (%)	94 (73.4)		n (%)	285 (78.9)		n (%)	285 (78.9)		n (%)	2.221 (82)		n (%)	103 (74.6)		n (%)	259 (61.1)		n (%)	No information		No information	No information		No information
X	X		2.8.3 Valve affected	Valve affected	All		Other	All		Other	All		Other	All		Other	All		Other	All		Other	All		Other	All		Other	Aortic / Mitral		Other	All		Other	All		Other
X	X		2.8.4 Characteristic 4
X	X		2.8.5 Characteristic 5
3. Outcome to be predicted					1			1			1			1			1			1			1			1			1			1			1
	X	X	3.1 Outcome		In-hospital or 30 days mortality			In-hospital mortality or 30 days mortality			In-hospital mortality			In-hospital or 30 days mortality			In-hospital mortality			In-hospital mortality			30 days mortality			In-hospital mortality			In-hospital mortality			30 days mortality			30 days mortality
	X	X	3.2 Outcome definition		Death occurring before discharge or within 30 days of surgery.			30-day death or in hospital death			Operative mortality ocurring during the admission			at 30 days or during the index hospitalization			In-hospital death			In-hospital death			Death by 30 days after surgery due to any cause			In-hospital postsurgery mortality			Death ocurring after surgery and before discharge, regardless of its cause.			Death occurring within the first 30 days after cardiac surgery.			Death occurring within the first 30 days after cardiac surgery.
		X	3.3 Same outcome definition for all participants		Yes			Yes			Yes			Yes			Yes			Yes			Yes			Yes			Yes			Yes			Yes
X	X		3.4 Type of outcome		Single			Single			Single			Single			Single			Single			Single			Single			Single			Single			Single
		X	3.5 Was the outcome assessed without knowledge of the predictors?		Unclear			Unclear			Unclear			Unclear			Unclear			Unclear			Unclear			Unclear			Unclear			Unclear			Unclear
		X	3.6 Were candidate predictors part of outcome?		No			No			No			No information			No			No			No information			No			No			No			No
	X		3.7 Time of outcome ocurrence		30 days or lenght of hospital stay			30 days or lenght of hospital stay			Lenght of hospital stay			30 days or lenght of hospital stay			Lenght of hospital stay			Lenght of hospital stay			30 days			Lenght of hospital stay			Lenght of hospital stay			30 days			30 days
4. Candidate predictors					1			1			1			1			1			1			1			1			1			1			1
X			4.1 Number of candidate predictors (or parameters) assessed		38			19			0			15			57			57			32			56			37			26			27
X			4.2 Type of predictors		Patient, surgery and IE related factors			Patient, surgery and IE related factors			Patient, surgery and IE related factors			Patient and IE related factors			Patient related factors			Patient related factors			Patient, surgery and IE related factors			Patients and surgery related factors			Patient, surgery and IE related factors			Patient, surgery and IE related factors			Patient, surgery and IE related factors
	X		4.3 Timing of predictors measurement		Pre-operative			pre-operative			Pre-operative			Pre-operative			Pre-operative			Pre-operative			Pre-operative			Pre-operative			Pre-operative			Pre-operative			Pre-operative
		X	4.4 Predictors definition and measurement similar for all participants		Yes			Yes			Yes			Yes			Unclear			Unclear			Yes			Yes			Yes			No			No
		X	4.5 Were predictors assessed blinded for outcome?		No information			No information			No information			No information			No information			No information			No information			No information			No information			No information			No information
		X	4.6 Handling of continuous predictors		No information			No information			Dichotomization			No information			No information			No information			Restricted cubic spline function or categorization			No information			No information			No information			No information
5. Sample size					1			1			1			1			1			1			1			1			1			1			1
X			5.1 Number of participants		13617			440			437			128			361			361			2715			138			424			779			779
X			5.2 Number of outcomes/events		1117			40			106			21			56			56			298			28			124			208			208
					12500			400			331			107			305			305			2417			110			300			571			571			0			0			0			0
		X	5.3 Number events per variable (EPV) or per parameter (EPP)		29.3947			2.10526			Unknown			1.4			0.982456			0.982456			9.3125			0.5			3.35135			8			7.7037
6. Missing data					1			1			1			1			1			1			1			1			1			1			1
X		X	6.1 Number of participants with any missing value		98			22			No information			No information			No information			No information			No information			45			No information			4			4
		X	6.2 Handling of missing data		No information			No information			No information			No information			No information			No information			No information			No information			No information			Complete-case analysis			Complete-case analysis
7. Model development					1			1			1			1			1			1			1			1			1			1			1
X			7.1 Modelling method		Logistic GEE regression			Logistic regression			Logistic regression			Logistic regression			Logistic regression			Logistic regression			Logistic regression			Logistic regression			Logistic regression			Logistic regression			Logistic regression
		X	7.2 Method for selection of candidate predictors		Based on univariable associations			Based on univariable associations			Based on univariable associations			Based on univariable associations			Based on univariable associations			Based on univariable associations			Based on univariable associations			Based on univariable associations			Based on univariable associations and clinical relevance			Based on prior knowledge			Based on prior knowledge
		X	7.3 Method for selection of predictors during multivariable modelling		No information			No information			Stepwise selection			No information			Backward elimination			Backward elimination			No information			Backward elimination			Stepwise selection			Bootstrap selection			Bootstrap selection
	X	X	7.4 Shrinkage of predictor weights or regression coefficients		No			No			No			No			No			No			No			No			No			No			No
8. Model performance					1			1			1			1			1			1			1			1			1			1			1
	X		8.1 Calibration measures		Calibration plot			HL test			HL test			Calibration plot / Slope / CITL / HL test			HL test			HL test			Comparison of actual CITL and slope with the ideal values			HL test			Calibration plot / HL test			Calibration plot / Slope / CITL			Calibration plot / Slope / CITL
	X		8.1.1 Calibration plot		Yes			No			No			Yes			No			No			No			No			Yes			Yes			Yes
	X		8.1.2 Calibration slope		No	value (95% CI):		No	value (95% CI):		No	value (95% CI):		Yes	value (95% CI):	0.8	No	value (95% CI):		No	value (95% CI):		No	value (95% CI):		No	value (95% CI):		No	value (95% CI):		Yes	value (95% CI):	0.93 (0.92 to 0.93)	Yes	value (95% CI):	0.93 (0.92 to 0.94)		value (95% CI):			value (95% CI):			value (95% CI):			value (95% CI):
	X		8.1.3 Calibration-in-the-large (CITL)		No	value (95% CI):		No	value (95% CI):		No	value (95% CI):		Yes	value (95% CI):	1.9	No	value (95% CI):		No	value (95% CI):		No	value (95% CI):		No	value (95% CI):		No	value (95% CI):		Yes	value (95% CI):	-0.06 (-0.07 to -0.05)	Yes	value (95% CI):	-0.05 (-0.06 to -0.04)		value (95% CI):			value (95% CI):			value (95% CI):			value (95% CI):
	X		8.1.4 Hosmer-Lemeshow test		No			Yes			Yes			Yes			Yes			Yes			No			Yes			Yes			No			No
	X		8.1.5 Other		No	Specify:		No	Specify:		No	Specify:		No	Specify:		No	Specify:		No	Specify:		Yes	Specify:	Comparison of actual CITL and slope with the ideal values	No	Specify:		No	Specify:		No	Specify:		No	Specify:			Specify:			Specify:			Specify:			Specify:
	X		8.2 Discrimination measures		C-Statistic			C-Statistic / AUC graph			C-Statistic / AUC graph			C-Statistic / AUC graph			C-Statistic / AUC graph			C-Statistic / AUC graph			C-Statistic / AUC graph			C-Statistic / AUC graph			C-Statistic / AUC graph			C-Statistic / AUC graph			C-Statistic / AUC graph
	X		8.2.1 C-Statistic		Yes	value (95% CI):	0.758	Yes	value (95% CI):	0.88 (0.82 to 0.93)	Yes	value (95% CI):	0.84 (0.79 to 0.88)	Yes	value (95% CI):	0.87 (0.79 to 0.94)	Yes	value (95% CI):	0.72 (0.64 to 0.78)	Yes	value (95% CI):	0.69 (0.61 to 0.76)	Yes	value (95% CI):	0.85 (0.84 to 0.86)	Yes	value (95% CI):	0.83 (0.75 to 0.89)	Yes	value (95% CI):	0.76 (0.64 to 0.88)	Yes	value (95% CI):	0.77 (0.74 to 0.81)	Yes	value (95% CI):	0.77 (0.73 to 0.81)		value (95% CI):			value (95% CI):			value (95% CI):			value (95% CI):
	X		8.2.2 D-Statistic		No	value (95% CI):		No	value (95% CI):		No	value (95% CI):		No	value (95% CI):		No	value (95% CI):		No	value (95% CI):		No	value (95% CI):		No	value (95% CI):		No	value (95% CI):		No	value (95% CI):		No	value (95% CI):			value (95% CI):			value (95% CI):			value (95% CI):			value (95% CI):
	X		8.2.3 AUC graph		No			Yes			Yes			Yes			Yes			Yes			Yes			Yes			Yes			Yes			Yes
	X		8.2.4 Log-rank test (if survival analysis)		Not applicable			Not applicable			Not applicable			Not applicable			Not applicable			Not applicable			Not applicable			Not applicable			Not applicable			Not applicable			Not applicable
	X		8.2.5 Risk group curves (if survival analysis)		Not applicable			Not applicable			Not applicable			Not applicable			Not applicable			Not applicable			Not applicable			Not applicable			Not applicable			Not applicable			Not applicable
	X		8.2.6 Other		No	Specify:		No	Specify:		No	Specify:		No	Specify:		No	Specify:		No	Specify:		No	Specify:		No	Specify:		No	Specify:		No	Specify:		No	Specify:			Specify:			Specify:			Specify:			Specify:
	X		8.3 Overall measures		Not evaluated			Not evaluated			Not evaluated			Brier score			Not evaluated			Not evaluated			Brier score			Not evaluated			Not evaluated			Brier score			Brier score
	X		8.3.1 R-squared (e.g. Cox-Snell R2, Nagelkerke's R2,..)		No	value (95% CI):		No	value (95% CI):		No	value (95% CI):		No	value (95% CI):		No	value (95% CI):		No	value (95% CI):		No	value (95% CI):		No	value (95% CI):		No	value (95% CI):		No	value (95% CI):		No	value (95% CI):			value (95% CI):			value (95% CI):			value (95% CI):			value (95% CI):
	X		8.3.2 Brier score		No	value (95% CI):		No	value (95% CI):		No	value (95% CI):		Yes	value (95% CI):	0.1	No	value (95% CI):		No	value (95% CI):		Yes	value (95% CI):	0.065 (0.057 to 0.072)	No	value (95% CI):		No	value (95% CI):		Yes	value (95% CI):	0.159	Yes	value (95% CI):	0.159		value (95% CI):			value (95% CI):			value (95% CI):			value (95% CI):
	X		8.3.3 Other		No	Specify:		No	Specify:		No	Specify:		No	Specify:		No	Specify:		No	Specify:		No	Specify:		No	Specify:		No	Specify:		No	Specify:		No	Specify:			Specify:			Specify:			Specify:			Specify:
	X		8.4 Clinical utility		Not evaluated			Not evaluated			Not evaluated			Not evaluated			Not evaluated			Not evaluated			Not evaluated			Not evaluated			Not evaluated			Not evaluated			Not evaluated
	X		8.4.1 Decision Curve Analysis (DCA)		No			No			No			No			No			No			No			No			No			No			No
	X		8.4.2 Other		No	Specify:		No	Specify:		No	Specify:		No	Specify:		No	Specify:		No	Specify:		No	Specify:		No	Specify:		No	Specify:		No	Specify:		No	Specify:			Specify:			Specify:			Specify:			Specify:
9. Model evaluation					1			1			1			1			1			1			1			1			1			1			1
		X	9.1 Method used for testing model performance
		X	9.1.1 Internal validation		Random split data			None (Apparent performance)			None (Apparent performance)			None (Apparent performance)			Bootstrap			Bootstrap			Bootstrap			Bootstrap			Random split data			Bootstrap			Bootstrap
		X	9.1.2 External validation		None			None			None			None			Geographical			None			None			None			Geographical			None			None
	X	X	9.2 In case of poor validation, whether model was adjusted or updated		No			No			No			No			No			No			No			No			No			No			No
10. Results					1			1			1			1			1			1			1			1			1			1			1
X			10.1 Number of predictors (or parameters) included in final model		13			6			7			2			5			3			15			5			8			10			9
x	X		10.2 Final model included predictor weights or regression coefficients		Regression coefficients			Regression coefficients			Regression coefficients			Regression coefficients			Regression coefficients			Regression coefficients			Regression coefficients			Regression coefficients			Regression coefficients			Predictor weights			Predictor weights
X	X		10.3 Final model included intercept (or baseline survival)		No			No			No			No			Yes			No			Yes			No			Yes			No			No
X	x		10.4 Alternative presentation of the final prediction models		Score system			Score system			Score system			None			Score system			Score system			None			Score system			Score system			Nomogram			Nomogram
11. Interpretation					1			1			1			1			1			1			1			1			1			1			1
X	X		11.1 Interpretation of presented model		The risk scoring system informs patient selection, provides risk stratification, and allows communication with patients and other physicians.			Our score may serve to this scope, provided that it will be validated in other larger series, possibly in multicentric design.			The PALSUSE score could help to identify patients with higher in-hospital mortality following IE surgery.			-			Further larger validation studies are necessary before introducing the AEPEI score into the clinical practice.			Further larger validation studies are necessary before introducing the AEPEI score into the clinical practice.			GIROC provides a logistic risk model to predict early mortality in patients with heart valve or prosthesis IE undergoing surgery.			ANCLA score could aid a rapid and reliable framing of the patient with IE. Further large validation studies are necessary.			This risk-scoring model should be a useful tool for clinical decision-making, providing more accurate information to patients and their families.			We suggest that a new risk score based on EuroSCORE I should be used for prospective validation.			We suggest that a new risk score based on EuroSCORE I should be used for prospective validation.
12. Observations					1			1			1			1			1			1			1			1			1			1			1
			12.1 Data extraction process		All information has been successfully registered			All information has been successfully registered			All information has been successfully registered			All information has been successfully registered			All information has been successfully registered			All information has been successfully registered			All information has been successfully registered			All information has been successfully registered			All information has been successfully registered			All information has been successfully registered			All information has been successfully registered			All information has been successfully registered			All information has been successfully registered			All information has been successfully registered			All information has been successfully registered
			12.2 Additional information		Modelling method was Logistic mixed effect model												Source of was a combination beetwen a retrospective cohort from Italy and a existing registry from France.			Source of was a combination beetwen a retrospective cohort from Italy and a existing registry from France.
Abbreviation: Gen: General description; App: Applicability; RoB: Risk of Bias
					1			1			1			1			1			1			1			1			1			1			1			NA			NA			NA			NA
[truncated: 30 more columns]

## Sheet: PROBAST
PROBAST checklist
PROBAST. Prediction model study Risk Of Bias Assessment Tool
Domain/ Key questions	Gaca, 2011	De Feo, 2012	Martínez-Sellés, 2014	Madeira, 2016	Gatti (a), 2017	Gatti (b), 2017	Di Mauro, 2017	Gatti (c), 2017	Olmos, 2017	Fernández-Hidalgo (a), 2018	Fernández-Hidalgo (b), 2018
0. Study information
0.1 Author	Gaca	De Feo	Martínez-Sellés	Madeira	Gatti (a)	Gatti (b)	Di Mauro	Gatti (c)	Olmos	Fernández-Hidalgo (a)	Fernández-Hidalgo (b)
0.2 Publication year	2011	2012	2014	2016	2017	2017	2017	2017	2017	2018	2018
0.3 Publication identifier (Title/PMID/DOI)	Outcomes for endocarditis surgery in North America: a simplified risk scoring system	The Need for a Specific Risk Prediction System in Native Valve Infective Endocarditis Surgery	Valve surgery in active infective endocarditis: A simple score to predict in-hospital prognosis	Assessment of perioperative mortality risk in patients with infective endocarditis undergoing cardiac surgery: performance of the EuroSCORE I and II logistic models	Simple Scoring System to Predict In-Hospital Mortality After Surgery for Infective Endocarditis	Simple Scoring System to Predict In-Hospital Mortality After Surgery for Infective Endocarditis	A predictive model for early mortality after surgical treatment of heart valve or prosthesis infective endocarditis. The EndoSCORE	A risk factor analysis for in‑hospital mortality after surgery for infective endocarditis and a proposal of a new predictive scoring system	Risk score for cardiac surgery in active left-sided infective endocarditis	A pragmatic approach for mortality prediction after surgery in infective endocarditis: optimizing and refining EuroSCORE	A pragmatic approach for mortality prediction after surgery in infective endocarditis: optimizing and refining EuroSCORE
0.4 Publication journal	J Thorac Cardiovasc Surg	The Scientific World Journal	International Journal of Cardiology	Interactive CardioVascular and Thoracic Surgery	Journal of American Heart Association	Journal of American Heart Association	Int J Cardiol	Infection	Heart	Clinical Microbiology and Infection	Clinical Microbiology and Infection
0.5 Model name	STSS score	De Feo score	PALSUSE	modified EuroSCORE-II	AEPEI score	Alternate AEPEI score	EndoSCORE	ANCLA score	RISK-E score	Specific EuroSCORE-I	Specific EuroSCORE-II
1. Participants
1.1 Were appropriate data sources used?	Probably Yes	Probably Yes	Probably Yes	Probably Yes	Probably Yes	Probably Yes	Probably Yes	Probably Yes	Probably Yes	Probably Yes	Probably Yes
1.2 Were all inclusions and exclusions of participants appropriate?	Probably No	Probably Yes	Probably Yes	No Information	Probably Yes	Probably Yes	No Information	Probably Yes	Probably Yes	Probably Yes	Probably Yes
Risk of bias introduced by selection of participants	High RoB	High RoB	Low RoB	Unclear	Low RoB	Low RoB	Unclear	Low RoB	Low RoB	Low RoB	Low RoB
Applicability	Low concern	High concern	Low concern	Unclear	Low concern	Low concern	Unclear	Low concern	Low concern	Low concern	Low concern
Relevant information extracted from CHARMS:
Source of data	Existing registry	Retrospective cohort	Existing registry	Retrospective cohort	Other (specify)	Other (specify)	Retrospective cohort	Retrospective cohort	Retrospective cohort	Retrospective cohort	Retrospective cohort
Recruitment methods	Selective inclusion	Prospective recruitment	Consecutive patients	No information	Consecutive patients	Consecutive patients	No information	Consecutive patients	Consecutive patients prospectively recruited on an ongoing database	Consecutive patients	Consecutive patients
Recruitment dates	2002 - 2008	1980 - 2009	2008 - 2010	2007 - 2014	2000 - 2015 (Italy) 2008 (France)	2000 - 2015 (Italy) 2008 (France)	2000 - 2015	1999 - 2015	1996 - 2014	2000 - 2011	2000 - 2011
Study setting	Cardiac surgery centers	Cardiac surgery center	Cardiac surgery centers	Cardiac surgery center	Cardiac surgery centers	Cardiac surgery centers	Cardiac surgery centers	Cardiac surgery center	Cardiac surgery centers	Cardiac surgery centers	Cardiac surgery centers
Inclusion criteria	All patients with the diagnosis of IE who underwent surgery on the aortic, mitral, and/or tricuspid valves.	Infective Endocarditis of native valves	Patients with definite or possible IE who underwent surgery.	Patients underwent cardiac surgery under extracorporeal circulation for active IE (according to modified Duke criteria).	Patients who underwent surgery for IE defined by the modified Duke criteria	Patients who underwent surgery for IE defined by the modified Duke criteria	Patients with native valve endocarditis (NVE) or prosthesis valve endocarditis (PVE) operated.	Patients who underwent surgery for IE defined by the modified Duke criteria.	Patients with definite, left-sided IE in the active phase of the disease who underwent surgery.	Patients who requiring cardiac surgery during the active phase of infection (while on antimicrobial therapy).	Patients who requiring cardiac surgery during the active phase of infection (while on antimicrobial therapy).
Exclusion criteria	Sites were excluded if data were missing on age, gender, status of surgery, cardiogenic shock , and endocarditis type. And if more than 20% of patients had no complication information reported.	Infective Endocarditis of prosthetic valves	No information	No information	No information	No information	No information	No information	Patients with right-sided IE, left-sided IE without surgical indications and those with a surgical indication that were not surgical candidates.	IE cases exclusively involving pacemaker leads were not considered. Only the first episode of IE recorded for an individual patient was used.	IE cases exclusively involving pacemaker leads were not considered. Only the first episode of IE recorded for an individual patient was used.
Rationale of bias and applicability rating:	Excluding complete sites if data were missing in some variables, likely to have introduced bias but it is less important than to exclude individual participants.	The model was developed in a subgroup of patients. These participants represent a selected lower (or higher) risk sample of the original.		No information about recruitment methods and exclusion criteria.	The model was developed using only data from 2008 in France, because the data collection was particularly exhaustive, comprehensive, and accurate, we did not consider it could introduce bias.	The model was developed using only data from 2008 in France, because the data collection was particularly exhaustive, comprehensive, and accurate, we did not consider it could introduce bias.	No information about recruitment methods and exclusion criteria.
2. Predictors
2.1 Were predictors defined and assessed in a similar way for all participants?	Yes	Yes	Yes	Yes	Probably Yes	Probably Yes	Yes	Yes	Yes	No	No
2.2 Were predictor assessments made without knowledge of outcome data?	No Information	No Information	No Information	No Information	No Information	No Information	No Information	No Information	No Information	No Information	No Information
2.3 Are all predictors available at the time the model is intended to be used?	Yes	Yes	Yes	Yes	Probably No	Yes	Yes	Yes	Yes	Yes	Yes
Risk of bias introduced by predictors or their assessment	Low RoB	Unclear	Low RoB	Low RoB	Low RoB	Low RoB	Low RoB	Low RoB	Low RoB	Low RoB	Low RoB
Applicability	Low concern	Low concern	Low concern	Low concern	Unclear	Low concern	Low concern	Low concern	Low concern	Unclear	Low concern
Relevant information extracted from CHARMS:
Predictors definition and measurement similar for all participants	Yes	Yes	Yes	Yes	Unclear	Unclear	Yes	Yes	Yes	No	No
Were predictors assessed blinded for outcome?	No information	No information	No information	No information	No information	No information	No information	No information	No information	No information	No information
Timing of predictors measurement	Pre-operative	pre-operative	Pre-operative	Pre-operative	Pre-operative	Pre-operative	Pre-operative	Pre-operative	Pre-operative	Pre-operative	Pre-operative
Rationale of bias and applicability rating:	Excluded complete sites if data were missing in some variables, likely to have introduced bias but less important than excluding individual participants.	There were predictors assessed with subjective interpretation			Systolic pulmonary artery pressure predictor could be hard to recovery.					Databases were not homogeneous, but authors did an effort to homogenize it, we did not penalized the RoB. Systolic pulmonary artery pressure predictor could be hard to recovery.	Databases were not homogeneous, but authors did an effort to homogenize it, we did not penalized the RoB.
3. Outcome
3.1 Was the outcome determined appropriately?	Yes	Yes	Yes	Yes	Yes	Yes	Yes	Yes	Yes	Yes	Yes
3.2 Was a pre-specified or standard outcome definition used?	Yes	Yes	Yes	Yes	Yes	Yes	Yes	Yes	Yes	Yes	Yes
3.3 Were predictors excluded from the outcome definition?	Yes	Yes	Yes	Yes	Yes	Yes	Yes	Yes	Yes	Yes	Yes
3.4 Was the outcome defined and determined in a similar way for all participants?	Yes	Yes	Yes	Yes	Yes	Yes	Yes	Yes	Yes	Yes	Yes
3.5 Was the outcome determined without knowledge of predictor information?	No Information	No Information	No Information	No Information	No Information	No Information	No Information	No Information	No Information	No Information	No Information
3.6 Was the time interval between predictor assessment and outcome determination appropriate?	Probably Yes	Probably Yes	Probably Yes	Probably Yes	Probably Yes	Probably Yes	Probably Yes	Probably Yes	Probably Yes	Probably Yes	Probably Yes
Risk of bias introduced by the outcome or its determination	Low RoB	Low RoB	Low RoB	Low RoB	Low RoB	Low RoB	Low RoB	Low RoB	Low RoB	Low RoB	Low RoB
Applicability	Low concern	Low concern	Low concern	Low concern	Low concern	Low concern	Low concern	Low concern	Low concern	Low concern	Low concern
Relevant information extracted from CHARMS:
Outcome definition	Death occurring before discharge or within 30 days of surgery.	30-day death or in hospital death	Operative mortality ocurring during the admission	at 30 days or during the index hospitalization	In-hospital death	In-hospital death	Death by 30 days after surgery due to any cause	In-hospital postsurgery mortality	Death ocurring after surgery and before discharge, regardless of its cause.	Death occurring within the first 30 days after cardiac surgery.	Death occurring within the first 30 days after cardiac surgery.
Same outcome definition for all participants	Yes	Yes	Yes	Yes	Yes	Yes	Yes	Yes	Yes	Yes	Yes
Was the outcome assessed without knowledge of the predictors	Unclear	Unclear	Unclear	Unclear	Unclear	Unclear	Unclear	Unclear	Unclear	Unclear	Unclear
Were candidate predictors part of outcome?	No	No	No	No information	No	No	No information	No	No	No	No
Time of outcome ocurrence	30 days or lenght of hospital stay	30 days or lenght of hospital stay	Lenght of hospital stay	30 days or lenght of hospital stay	Lenght of hospital stay	Lenght of hospital stay	30 days	Lenght of hospital stay	Lenght of hospital stay	30 days	30 days
Rationale of bias and applicability rating:
4. Analysis
4.1 Were there a reasonable number of participants with the outcome?	Yes	No	No Information	No	No	No	Probably No	No	No	Probably No	Probably No
4.2 Were continuous and categorical predictors handled appropriately?	Probably Yes	No	Probably No	Probably No	No	No	Probably Yes	No	No	Probably Yes	Probably Yes
4.3 Were all enrolled participants included in the analysis?	Probably No	Probably No	Probably Yes	Probably Yes	No Information	Probably No	Probably Yes	Probably No	No	Probably No	Probably No
4.4 Were participants with missing data handled appropriately?	Probably No	No Information	No Information	No Information	No Information	No Information	No Information	No Information	No Information	No Information	No Information
4.5 Was selection of predictors based on univariable analysis avoided?	No	No	No	No	No	No	No	No	No	Yes	Yes
4.6 Were complexities in the data accounted for appropriately?	Probably Yes	Yes	Yes	Yes	Yes	Yes	Yes	Yes	Yes	Yes	Yes
4.7 Were relevant model performance measures evaluated appropriately?	Probably No	No	No	No	Yes	Probably No	Yes	No	Yes	Yes	Yes
4.8 Were model overfitting and optimism in model performance accounted for?	No	No	No	No	No	No	Yes	No	No	Yes	Yes
4.9 Do predictors and their assigned weights in the final model correspond to the results from multivariable analysis?	Yes	Probably No	Probably No	Yes	Yes	Yes	Yes	Probably No	Yes	Yes	Yes
Risk of bias introduced by the analysis	High RoB	High RoB	High RoB	High RoB	High RoB	High RoB	Unclear	High RoB	High RoB	Low RoB	Low RoB
Relevant information extracted from CHARMS:
Outcome frecuency	1117 from 13617 (8.2%)	40 from 440 (9.1%)	106 from 437 (24.3%)	21 from 128 (16.4%)	56 from 361 (15.5%)	56 from 361 (15.5%)	298 from 2715 (11.0%)	28 from 138 (20.3%)	124 from 424 (29.2%)	208 from 779 (26.7%)	208 from 779 (26.7%)
Event per variable (EPV) or per parameter (EPP)	29.3947	2.10526	Unknown	1.4	0.982456	0.982456	9.3125	0.5	3.35135	8	7.7037
Handling of continuous predictors	No information	No information	Dichotomization	No information	No information	No information	Restricted cubic spline function or categorization	No information	No information	No information	No information
Number of participants with any missing value	98	22	No information	No information	No information	No information	No information	45	No information	4	4
Handling of missing data	No information	No information	No information	No information	No information	No information	No information	No information	No information	Complete-case analysis	Complete-case analysis
Method for selection of candidate predictors	Based on univariable associations	Based on univariable associations	Based on univariable associations	Based on univariable associations	Based on univariable associations	Based on univariable associations	Based on univariable associations	Based on univariable associations	Based on univariable associations and clinical relevance	Based on prior knowledge	Based on prior knowledge
Validation method	Internal: No	Internal: No	Internal: No	Internal: No	Internal: No	Internal: No	Internal: No	Internal: No	Internal: No	Internal: No	Internal: No
	External: 1	External: 1	External: 1	External: 1	External: 1	External: 1	External: 1	External: 1	External: 1	External: 1	External: 1	External:	External:	External:	External:	External:	External:	External:	External:	External:	External:	External:	External:	External:	External:	External:	External:	External:	External:	External:
Performance measures	Calibration: Calibration plot	Calibration: HL test	Calibration: HL test	Calibration: Calibration plot / Slope / CITL / HL test	Calibration: HL test	Calibration: HL test	Calibration: Comparison of actual CITL and slope with the ideal values	Calibration: HL test	Calibration: Calibration plot / HL test	Calibration: Calibration plot / Slope / CITL	Calibration: Calibration plot / Slope / CITL
	Discrimination: C-Statistic	Discrimination: C-Statistic / AUC graph	Discrimination: C-Statistic / AUC graph	Discrimination: C-Statistic / AUC graph	Discrimination: C-Statistic / AUC graph	Discrimination: C-Statistic / AUC graph	Discrimination: C-Statistic / AUC graph	Discrimination: C-Statistic / AUC graph	Discrimination: C-Statistic / AUC graph	Discrimination: C-Statistic / AUC graph	Discrimination: C-Statistic / AUC graph
	Overall: Not evaluated	Overall: Not evaluated	Overall: Not evaluated	Overall: Brier score	Overall: Not evaluated	Overall: Not evaluated	Overall: Brier score	Overall: Not evaluated	Overall: Not evaluated	Overall: Brier score	Overall: Brier score
Shrinkage of predictor weights or regression coefficients	No	No	No	No	No	No	No	No	No	No	No
Rationale of bias and applicability rating:	Large EPV (aprox. 30), but predictors selected based on univariable analysis, random split sample (D:70% and V:30%) and no inform how missing data were handled.	Very small EPV, continuous predictors no handled apropiately, probably using complete data and only apparent validation available.	EPP not available, no informed about missing data, continuous predictors dichotomized and apparent performance.	Very small EPP and apparent validation.	Very small EPP, predictors selected based on univariable analysis and continuous predictors categorized based on the best discriminative performance.	Very small EPP, predictors selected based on univariable analysis and continuous predictors categorized based on the best discriminative performance.	Predictors were selected based on univariable analysis (p<0.2). Although EPP was sufficiently large and model performance was optimism adjusted, unfortunately calibration measures were tested but not reported, thus we rated it as unclear RoB.	Very small EPP, predictors selected based on univariable analysis and continuous predictors categorized based on the best discriminative performance.	Very small EPP and random splitting validation (D:70% and V:30%) and did not inform neither missing data nor continuous predictors were handled.	EPP was slightly lower than required but were not univariable selection and model performance was optimism adjusted by bootstrap validation. The complete data analysis were not worrying because only 4 (0.5%) patients were excluded. We did not penalized RoB.	EPP was slightly lower than required but were not univariable selection and model performance was optimism adjusted by bootstrap validation. The complete data analysis were not worrying because only 4 (0.5%) patients were excluded. We did not penalized RoB.
	#REF!

## Sheet: Study Characteristics
	Table 1. Characteristics of the studies included in the systematic review.
	Author, Year	Study design	Enrolment period	Study setting	Study region	Participant characteristics:
						Age of participants	Native valve endocarditis	Valve affected
Gaca, 2011	Gaca, 2011	Existing registry	2002 - 2008	Cardiac surgery centers	North America	55 (46;66)	No information	All	0	0
De Feo, 2012	De Feo, 2012	Retrospective cohort	1980 - 2009	Cardiac surgery center	Italy	49 (16)	440 (100)	All	0	0
Martínez-Sellés, 2014	Martínez-Sellés, 2014	Existing registry	2008 - 2010	Cardiac surgery centers	Spain	61.4 (15.5)	267 (61.1)	All	0	0
Madeira, 2016	Madeira, 2016	Retrospective cohort	2007 - 2014	Cardiac surgery center	Portugal	60 (47;70)	94 (73.4)	All	0	0
Gatti (a), 2017	Gatti (a), 2017	Other (specify)	2000 - 2015 (Italy) 2008 (France)	Cardiac surgery centers	Italy and France	59.1 (15.4)	285 (78.9)	All	0	0
Gatti (b), 2017	Gatti (b), 2017	Other (specify)	2000 - 2015 (Italy) 2008 (France)	Cardiac surgery centers	Italy and France	59.1 (15.4)	285 (78.9)	All	0	0
Di Mauro, 2017	Di Mauro, 2017	Retrospective cohort	2000 - 2015	Cardiac surgery centers	Italy	59.6 (15.1)	2.221 (82)	All	0	0
Gatti (c), 2017	Gatti (c), 2017	Retrospective cohort	1999 - 2015	Cardiac surgery center	Italy	60.6 (8.5)	103 (74.6)	All	0	0
Olmos, 2017	Olmos, 2017	Retrospective cohort	1996 - 2014	Cardiac surgery centers	Spain	62 (14)	259 (61.1)	Aortic / Mitral	0	0
Fernández-Hidalgo (a), 2018	Fernández-Hidalgo (a), 2018	Retrospective cohort	2000 - 2011	Cardiac surgery centers	Spain	58 (15.1)	No information	All	0	0
Fernández-Hidalgo (b), 2018	Fernández-Hidalgo (b), 2018	Retrospective cohort	2000 - 2011	Cardiac surgery centers	Spain	58 (15.1)	No information	All	0	0
		0	0	0	0	0	0	0	0	0
		0	0	0	0	0	0	0	0	0
		0	0	0	0	0	0	0	0	0
		0	0	0	0	0	0	0	0	0
		0	0	0	0	0	0	0	0	0
		0	0	0	0	0	0	0	0	0
		0	0	0	0	0	0	0	0	0
		0	0	0	0	0	0	0	0	0
		0	0	0	0	0	0	0	0	0
		0	0	0	0	0	0	0	0	0
		0	0	0	0	0	0	0	0	0
		0	0	0	0	0	0	0	0	0
		0	0	0	0	0	0	0	0	0
		0	0	0	0	0	0	0	0	0
		0	0	0	0	0	0	0	0	0
		0	0	0	0	0	0	0	0	0
		0	0	0	0	0	0	0	0	0
		0	0	0	0	0	0	0	0	0
		0	0	0	0	0	0	0	0	0

## Sheet: Model characteristics
	Table 2. Characteristics of the models included in the systematic review and critical appraisal for risk of bias and applicability.
	Author, Year	Modelling method	Sample size	Events	No predictors		EPV or EPP	Selection of candidate predictors	Selection of final predictors	Number (%) and handling of missng data	Type of validation	Performance measures		Critical appraisal (PROBAST)
				n (%)	Cand.	Final								P	Pr	O	A
Gaca, 2011	Gaca, 2011	Logistic GEE regression	13617	1117 (8.2)	38	13	29.3947	Based on univariable associations	No information	n (%): 98 (0.7) Method: No information	Int: Random split data Ext : None	Cal: Calibration plot Disc : C-Statistic Ov: Not evaluated	RoB	-	+	+	-
													App	+	+	+
De Feo, 2012	De Feo, 2012	Logistic regression	440	40 (9.1)	19	6	2.10526	Based on univariable associations	No information	n (%): 22 (5.0) Method: No information	Int: None (Apparent performance) Ext : None	Cal: HL test Disc : C-Statistic / AUC graph Ov: Not evaluated	RoB	-	?	+	-
													App	-	+	+
Martínez-Sellés, 2014	Martínez-Sellés, 2014	Logistic regression	437	106 (24.3)	Unkown	7	Unknown	Based on univariable associations	Stepwise selection	n (%): Unkown Method: No information	Int: None (Apparent performance) Ext : None	Cal: HL test Disc : C-Statistic / AUC graph Ov: Not evaluated	RoB	+	+	+	-
													App	+	+	+
Madeira, 2016	Madeira, 2016	Logistic regression	128	21 (16.4)	15	2	1.4	Based on univariable associations	No information	n (%): Unkown Method: No information	Int: None (Apparent performance) Ext : None	Cal: Calibration plot / Slope / CITL / HL test Disc : C-Statistic / AUC graph Ov: Brier score	RoB	?	+	+	-
													App	?	+	+
Gatti (a), 2017	Gatti (a), 2017	Logistic regression	361	56 (15.5)	57	5	0.982456	Based on univariable associations	Backward elimination	n (%): Unkown Method: No information	Int: Bootstrap Ext : Geographical	Cal: HL test Disc : C-Statistic / AUC graph Ov: Not evaluated	RoB	+	+	+	-
													App	+	?	+
Gatti (b), 2017	Gatti (b), 2017	Logistic regression	361	56 (15.5)	57	3	0.982456	Based on univariable associations	Backward elimination	n (%): Unkown Method: No information	Int: Bootstrap Ext : None	Cal: HL test Disc : C-Statistic / AUC graph Ov: Not evaluated	RoB	+	+	+	-
													App	+	+	+
Di Mauro, 2017	Di Mauro, 2017	Logistic regression	2715	298 (11.0)	32	15	9.3125	Based on univariable associations	No information	n (%): Unkown Method: No information	Int: Bootstrap Ext : None	Cal: Comparison of actual CITL and slope with the ideal values Disc : C-Statistic / AUC graph Ov: Brier score	RoB	?	+	+	?
													App	?	+	+
Gatti (c), 2017	Gatti (c), 2017	Logistic regression	138	28 (20.3)	56	5	0.5	Based on univariable associations	Backward elimination	n (%): 45 (32.6) Method: No information	Int: Bootstrap Ext : None	Cal: HL test Disc : C-Statistic / AUC graph Ov: Not evaluated	RoB	+	+	+	-
													App	+	+	+
Olmos, 2017	Olmos, 2017	Logistic regression	424	124 (29.2)	37	8	3.35135	Based on univariable associations and clinical relevance	Stepwise selection	n (%): Unkown Method: No information	Int: Random split data Ext : Geographical	Cal: Calibration plot / HL test Disc : C-Statistic / AUC graph Ov: Not evaluated	RoB	+	+	+	-
													App	+	+	+
Fernández-Hidalgo (a), 2018	Fernández-Hidalgo (a), 2018	Logistic regression	779	208 (26.7)	26	10	8	Based on prior knowledge	Bootstrap selection	n (%): 4 (0.5) Method: Complete-case analysis	Int: Bootstrap Ext : None	Cal: Calibration plot / Slope / CITL Disc : C-Statistic / AUC graph Ov: Brier score	RoB	+	+	+	+
													App	+	?	+
Fernández-Hidalgo (b), 2018	Fernández-Hidalgo (b), 2018	Logistic regression	779	208 (26.7)	27	9	7.7037	Based on prior knowledge	Bootstrap selection	n (%): 4 (0.5) Method: Complete-case analysis	Int: Bootstrap Ext : None	Cal: Calibration plot / Slope / CITL Disc : C-Statistic / AUC graph Ov: Brier score	RoB	+	+	+	+
													App	+	+	+
													RoB
													App
													RoB
													App
													RoB
													App
													RoB
													App
													RoB
													App
													RoB
													App
													RoB
													App
													RoB
													App
													RoB
													App
													RoB
													App
													RoB
													App
													RoB
													App
													RoB
													App
													RoB
													App
													RoB
													App
													RoB
													App
													RoB
													App
													RoB
													App
													RoB
													App

## Sheet: PROBAST summary
	Table 3. Risk of bias and applicability assessment
	Author, Year	Risk of Bias				Applicability			Overall
		1. Participants	2. Predictors	3. Outcome	4. Analysis	1. Participants	2. Predictors	3. Outcome	Risk of Bias	Applicability
Gaca, 2011	Gaca, 2011	-	+	+	-	+	+	+	-	+
De Feo, 2012	De Feo, 2012	-	?	+	-	-	+	+	-	-
Martínez-Sellés, 2014	Martínez-Sellés, 2014	+	+	+	-	+	+	+	-	+
Madeira, 2016	Madeira, 2016	?	+	+	-	?	+	+	-	?
Gatti (a), 2017	Gatti (a), 2017	+	+	+	-	+	?	+	-	?
Gatti (b), 2017	Gatti (b), 2017	+	+	+	-	+	+	+	-	+
Di Mauro, 2017	Di Mauro, 2017	?	+	+	?	?	+	+	?	?
Gatti (c), 2017	Gatti (c), 2017	+	+	+	-	+	+	+	-	+
Olmos, 2017	Olmos, 2017	+	+	+	-	+	+	+	-	+
Fernández-Hidalgo (a), 2018	Fernández-Hidalgo (a), 2018	+	+	+	+	+	?	+	+	?
Fernández-Hidalgo (b), 2018	Fernández-Hidalgo (b), 2018	+	+	+	+	+	+	+	+	+
		0.636364	0.909091	1	0.181818	0.727273	0.818182	1	0.181818	0.545455
		0.181818	0	0	0.727273	0.0909091	0	0	0.727273	0.0909091
		0.181818	0.0909091	0	0.0909091	0.181818	0.181818	0	0.0909091	0.363636

## Sheet: CHARMS.Drop-down response lists
Drop-down lists for CHARMS
CHARMS sheet
1.1 Source of data	2.8 Participant description (Measures)	3.4 Type of outcome	6.2 Handling of missing data	7.1 Modelling method	7.2 Method for selection of candidate predictors	7.3 Method for selection of predictors during multivariable modelling	9.1.1 Internal validation	9.1.2 External validation	10.2 Final model included predictor weights or regression coefficients	10.4 Alternative presentation of the final prediction models
Prospective cohort	Mean	Single	Complete-case analysis	Logistic regression	All available predictors	Pre-specified model (not selection)	None (Apparent performance)	None	None	None
Retrospective cohort	Mean (sd)	Combined	Single imputation	Multilevel logistic regression	Based on prior knowledge	Backward elimination	Random split data	Temporal	Predictor weights	Sum score
Case-control	Median	Unclear	Multiple imputation	Cox regression	Based on univariable associations	Forward selection	Non-random split data	Geographical	Regression coefficients	Nomogram
Nested case-control	Median (IQR)	No information	Other	Machine learning techniques	Other	Stepwise selection	Cross-validation	Different setting	Unclear	Score chart
Existing registry	Median (min-max)	(Add field)	Unclear	Neural network	Unclear	LASSO selection	Bootstrap	Different investigator	No information	Score system
Randomized trial	n (%)	(Add field)	No information	Other	No information	Ridge regression	Other	Completely independent	(Add field)	On-line calculator
Combined data (e.g. IPD of combination of cohorts)	Other	(Add field)	(Add field)	Unclear	Based on univariable associations and clinical relevance	Bootstrap selection	Unclear	Other	(Add field)	App calculator
Aggregated data	Unclear	(Add field)	(Add field)	No information	(Add field)	Other	No information	Unclear	(Add field)	Other
Other	No information	(Add field)	(Add field)	Logistic GEE regression	(Add field)	Unclear	(Add field)	No information	(Add field)	Unclear
Unclear	(Add field)		(Add field)	(Add field)	(Add field)	No information	(Add field)	(Add field)	(Add field)	No information
No information	(Add field)		(Add field)	(Add field)	(Add field)	(Add field)	(Add field)	(Add field)		(Add field)
(Add field)	(Add field)			(Add field)		(Add field)	(Add field)	(Add field)		(Add field)
(Add field)	(Add field)			(Add field)		(Add field)	(Add field)	(Add field)		(Add field)
(Add field)	(Add field)					(Add field)		(Add field)		(Add field)
(Add field)						(Add field)				(Add field)
(Add field)
